# Supplementary material for: Prognostic Factors of Pulmonary Metastasectomy for Oligometastatic Hepatocellular Carcinoma Spread to the Lungs
Source: J Clin Med. 2024 Jul 20;13(14):4241. doi: 10.3390/jcm13144241 (PMC11277990; doi:10.3390/jcm13144241)
Supplement: Supplementary file 1 [file jcm-13-04241-s001.zip]

Archive with 1 entries (1 files):
- jcm-3110341-supplementary.pdf
